# Supplementary material for: A Danish questionnaire study of acute symptoms of SARS-CoV-2 infection by variant, vaccination status, sex and age
Source: Sci Rep. 2023 Nov 14;13:19863. doi: 10.1038/s41598-023-47273-8 (PMC10645837; doi:10.1038/s41598-023-47273-8)
Supplement: Supplementary file 2 — Supplementary Table S1. [file 41598_2023_47273_MOESM2_ESM.xlsx]

## Sheet: Supplementary table 1
Table S1: Characteristics of the study population according to SARS-CoV-2 variant periods, N=148,874 Denmark
	Index (n=47605)		Alpha (n=16249)		Delta (n=20095)		Omicron (n=64925)
	Pos (n, %)	Neg (n, %)	Pos (n, %)	Neg (n, %)	Pos (n, %)	Neg (n, %)	Pos (n, %)	Neg (n, %)
Age group (n, %)
15-19	1996 (4.5)	175 (5.1)	924 (6.0)	62 (6.5)	851 (5.2)	229 (6.3)	1407 (2.6)	110 (1.0)
20-29	6863 (15.5)	485 (14.0)	3294 (21.5)	138 (14.6)	2662 (16.2)	484 (13.3)	4793 (8.8)	606 (5.7)
30-39	5741 (13.0)	664 (19.2)	2555 (16.7)	207 (21.8)	3019 (18.4)	631 (17.3)	6486 (11.9)	859 (8.1)
40-49	8302 (18.8)	708 (20.5)	3296 (21.5)	217 (22.9)	4200 (25.5)	859 (23.5)	10633 (19.6)	1631 (15.4)
50-59	10722 (24.3)	700 (20.2)	3298 (21.6)	188 (19.8)	3472 (21.1)	912 (25.0)	12699 (23.4)	3016 (28.4)
60-69	6446 (14.6)	534 (15.4)	1458 (9.5)	106 (11.2)	1635 (9.9)	451 (12.4)	10336 (19.0)	2889 (27.2)
70+	4078 (9.2)	191 (5.5)	476 (3.1)	30 (3.2)	608 (3.7)	82 (2.2)	7952 (14.6)	1508 (14.2)
Sex (n,%)
Female	25909 (58.7)	2597 (75.1)	8718 (57.0)	666 (70.3)	9902 (60.2)	2545 (69.8)	32988 (60.7)	7302 (68.8)
Male	18239 (41.3)	860 (24.9)	6583 (43.0)	282 (29.7)	6545 (39.8)	1103 (30.2)	21318 (39.3)	3317 (31.2)
Vaccination status (n, %)
Unvaccinated	44148 (100.0)	3457 (100.0)	14885 (97.3)	846 (89.2)	4771 (29.0)	198 (5.4)	4402 (8.1)	282 (2.7)
Vaccinated (2 doses)			416 (2.7)	102 (10.8)	11502 (69.9)	3354 (91.9)	5477 (10.1)	553 (5.2)
Vaccinated (3 doses)					174 (1.1)	96 (2.6)	44427 (81.8)	9784 (92.1)
Region (n, %)
Hovedstaden	19461 (44.1)	1096 (31.7)	6860 (44.8)	295 (31.1)	7464 (45.4)	1176 (32.2)	19758 (36.4)	3223 (30.4)
Midtjylland	8530 (19.3)	815 (23.6)	2764 (18.1)	223 (23.5)	2831 (17.2)	860 (23.6)	12394 (22.8)	2656 (25.0)
Nordjylland	3225 (7.3)	367 (10.6)	1591 (10.4)	93 (9.8)	1263 (7.7)	305 (8.4)	4831 (8.9)	1036 (9.8)
Sjælland	6401 (14.5)	504 (14.6)	1991 (13.0)	144 (15.2)	2364 (14.4)	506 (13.9)	7360 (13.6)	1495 (14.1)
Syddanmark	6505 (14.7)	671 (19.4)	2093 (13.7)	193 (20.4)	2521 (15.3)	800 (21.9)	9954 (18.3)	2203 (20.7)
Missing	26 (0.1)	4 (0.1)	2 (0.0)		4 (0.0)	1 (0.0)	9 (0.0)	6 (0.1)
Origin (n, %)
Danish	38429 (87.0)	3119 (90.2)	12846 (84.0)	846 (89.2)	13116 (79.7)	3293 (90.3)	48547 (89.4)	9766 (92.0)
Born abroad	4844 (11.0)	309 (8.9)	2047 (13.4)	90 (9.5)	2598 (15.8)	310 (8.5)	5076 (9.3)	790 (7.4)
Immigrant	872 (2.0)	28 (0.8)	407 (2.7)	12 (1.3)	732 (4.5)	45 (1.2)	680 (1.3)	63 (0.6)
Missing	3 (0.0)	1 (0.0)	1 (0.0)		1 (0.0)		3 (0.0)
BMI (n, %)
Non-obese	33938 (76.9)	2562 (74.1)	12022 (78.6)	694 (73.2)	12943 (78.7)	2811 (77.1)	42027 (77.4)	7737 (72.9)
Unknown	3263 (7.4)	296 (8.6)	1038 (6.8)	81 (8.5)	1197 (7.3)	240 (6.6)	4103 (7.6)	873 (8.2)
Obese	6947 (15.7)	599 (17.3)	2241 (14.6)	173 (18.2)	2307 (14.0)	597 (16.4)	8176 (15.1)	2009 (18.9)
Education (n, %)
Don't know/wish to answer	1350 (3.1)	81 (2.3)	429 (2.8)	20 (2.1)	635 (3.9)	79 (2.2)	1962 (3.6)	305 (2.9)
Higher (>5 years, MSc, PhD)	8132 (18.4)	688 (19.9)	2904 (19.0)	187 (19.7)	3313 (20.1)	823 (22.6)	10578 (19.5)	1874 (17.6)
Higher (2-4 years, BSc)	13921 (31.5)	1214 (35.1)	4068 (26.6)	302 (31.9)	4721 (28.7)	1134 (31.1)	17437 (32.1)	3673 (34.6)
Higher (1-2 years, academy)	4555 (10.3)	358 (10.4)	1460 (9.5)	105 (11.1)	1638 (10.0)	389 (10.7)	5576 (10.3)	1328 (12.5)
Elementary (9-10th grade)	3978 (9.0)	315 (9.1)	1616 (10.6)	90 (9.5)	1627 (9.9)	334 (9.2)	5080 (9.4)	887 (8.4)
General/Vocational secondary	5224 (11.8)	337 (9.7)	2540 (16.6)	99 (10.4)	2117 (12.9)	400 (11.0)	4527 (8.3)	741 (7.0)
Vocational training	6987 (15.8)	464 (13.4)	2284 (14.9)	145 (15.3)	2395 (14.6)	489 (13.4)	9146 (16.8)	1811 (17.1)
Missing	1 (0.0)				1 (0.0)
Employment (n, %)
Cash benefit recipient	120 (0.3)	15 (0.4)	74 (0.5)	5 (0.5)	123 (0.7)	12 (0.3)	187 (0.3)	35 (0.3)
Full-time	24120 (54.6)	1834 (53.1)	8892 (58.1)	532 (56.1)	9244 (56.2)	2014 (55.2)	27564 (50.8)	5130 (48.3)
Other	1209 (2.7)	125 (3.6)	460 (3.0)	32 (3.4)	545 (3.3)	159 (4.4)	1820 (3.4)	471 (4.4)
Parental leave	325 (0.7)	48 (1.4)	165 (1.1)	18 (1.9)	292 (1.8)	50 (1.4)	732 (1.3)	113 (1.1)
Part-time	3867 (8.8)	403 (11.7)	1115 (7.3)	109 (11.5)	1335 (8.1)	381 (10.4)	4941 (9.1)	1085 (10.2)
Pensioner	6317 (14.3)	451 (13.0)	957 (6.3)	67 (7.1)	1379 (8.4)	300 (8.2)	11039 (20.3)	2613 (24.6)
Self-employed	2653 (6.0)	122 (3.5)	903 (5.9)	28 (3.0)	1078 (6.6)	162 (4.4)	3102 (5.7)	485 (4.6)
Long-term sick leave	307 (0.7)	47 (1.4)	132 (0.9)	19 (2.0)	158 (1.0)	65 (1.8)	565 (1.0)	163 (1.5)
Student	4544 (10.3)	355 (10.3)	2279 (14.9)	123 (13.0)	1960 (11.9)	429 (11.8)	3599 (6.6)	392 (3.7)
Unemployed	685 (1.6)	57 (1.6)	324 (2.1)	15 (1.6)	333 (2.0)	76 (2.1)	757 (1.4)	132 (1.2)
Missing	1 (0.0)
Healthcare occupation (n, %)
No	39613 (89.7)	2960 (85.6)	14700 (96.1)	843 (88.9)	15633 (95.1)	3372 (92.4)	49604 (91.3)	9403 (88.5)
Yes	4535 (10.3)	497 (14.4)	601 (3.9)	105 (11.1)	814 (4.9)	276 (7.6)	4702 (8.7)	1216 (11.5)
Charlson comorbidity score (n, %)
0	38855 (88.0)	3046 (88.1)	14094 (92.1)	853 (90.0)	15041 (91.5)	3292 (90.2)	46913 (86.4)	8802 (82.9)
1	2705 (6.1)	229 (6.6)	695 (4.5)	57 (6.0)	805 (4.9)	210 (5.8)	3565 (6.6)	891 (8.4)
2	1858 (4.2)	140 (4.0)	412 (2.7)	31 (3.3)	472 (2.9)	108 (3.0)	2756 (5.1)	678 (6.4)
3 or more	730 (1.7)	42 (1.2)	100 (0.7)	7 (0.7)	129 (0.8)	38 (1.0)	1072 (2.0)	248 (2.3)
Chronic comorbidities (n, %)
Diabetes	1789 (4.1)	115 (3.3)	426 (2.8)	26 (2.7)	458 (2.8)	94 (2.6)	2387 (4.4)	566 (5.3)
Asthma	3300 (7.5)	289 (8.4)	1050 (6.9)	83 (8.8)	1130 (6.9)	335 (9.2)	3655 (6.7)	925 (8.7)
High blood pressure	6154 (13.9)	422 (12.2)	1390 (9.1)	91 (9.6)	1576 (9.6)	418 (11.5)	8651 (15.9)	2175 (20.5)
COPD or other lung disease	829 (1.9)	72 (2.1)	141 (0.9)	16 (1.7)	174 (1.1)	65 (1.8)	1268 (2.3)	395 (3.7)
Chronic headache or migraine	1524 (3.5)	199 (5.8)	551 (3.6)	54 (5.7)	608 (3.7)	197 (5.4)	1887 (3.5)	531 (5.0)
Other chronic disease	5672 (12.8)	625 (18.1)	1739 (11.4)	149 (15.7)	1980 (12.0)	625 (17.1)	8587 (15.8)	2317 (21.8)
Notes: Pos = test-positive, Neg = test-negative, n = number of participants.
