# Supplementary material for: A Danish questionnaire study of acute symptoms of SARS-CoV-2 infection by variant, vaccination status, sex and age
Source: Sci Rep. 2023 Nov 14;13:19863. doi: 10.1038/s41598-023-47273-8 (PMC10645837; doi:10.1038/s41598-023-47273-8)
Supplement: Supplementary file 3 — Supplementary Table S2. [file 41598_2023_47273_MOESM3_ESM.xlsx]

## Sheet: Supplementary Table 2
Supplementary table 2: Acute symptomatology among symptomatic test-negative individuals, stratified by variant periods.
Symptom	Index (n=3457)	Alpha (n=948)	Delta (n=3648)	Omicron (n=10619)
Dysgeusia	176 (5.1)	69 (7.3)	404 (11.1)	1096 (10.3)
Dysosmia	186 (5.4)	67 (7.1)	436 (12.0)	1012 (9.5)
Fever	1131 (32.7)	236 (24.9)	1367 (37.5)	3646 (34.3)
Chills	623 (18.0)	138 (14.6)	829 (22.7)	2862 (27.0)
Muscle/joint pain	819 (23.7)	297 (31.3)	1523 (41.7)	4826 (45.4)
Reduced appetite	494 (14.3)	147 (15.5)	810 (22.2)	2391 (22.5)
Reduced strength legs/arms	335 (9.7)	116 (12.2)	653 (17.9)	2281 (21.5)
Hot flushes/sweat	695 (20.1)	230 (24.3)	1278 (35.0)	3665 (34.5)
Fatigue/exhaustion	1182 (34.2)	524 (55.3)	2657 (72.8)	7549 (71.1)
Dizziness	346 (10.0)	156 (16.5)	782 (21.4)	2465 (23.2)
Dyspnea	284 (8.2)	103 (10.9)	659 (18.1)	2204 (20.8)
Headache	1133 (32.8)	541 (57.1)	2479 (68.0)	7301 (68.8)
Chest pain	205 (5.9)	73 (7.7)	481 (13.2)	1450 (13.7)
Nausea	250 (7.2)	74 (7.8)	491 (13.5)	1546 (14.6)
Sleeping legs/arms	117 (3.4)	77 (8.1)	385 (10.6)	1490 (14.0)
Diarrhoea	237 (6.9)	93 (9.8)	453 (12.4)	1519 (14.3)
Abdominal pain	221 (6.4)	82 (8.6)	468 (12.8)	1601 (15.1)
Red runny eyes	165 (4.8)	62 (6.5)	431 (11.8)	1521 (14.3)
Cough	1391 (40.2)	445 (46.9)	2725 (74.7)	6694 (63.0)
Runny nose	1373 (39.7)	457 (48.2)	2646 (72.5)	7061 (66.5)
Sore throat	1690 (48.9)	491 (51.8)	2548 (69.8)	6391 (60.2)
