# Supplementary material for: A Danish questionnaire study of acute symptoms of SARS-CoV-2 infection by variant, vaccination status, sex and age
Source: Sci Rep. 2023 Nov 14;13:19863. doi: 10.1038/s41598-023-47273-8 (PMC10645837; doi:10.1038/s41598-023-47273-8)
Supplement: Supplementary file 4 — Supplementary Table S3. [file 41598_2023_47273_MOESM4_ESM.xlsx]

## Sheet: Supplementary Table 3
Supplementary table 3: Acute symptomatology during the Omicron period: Risk differences between vaccinated test-positives and negatives with symptoms as test indication, stratified by sex and age, N=60,241, Denmark.
			Female (n=37,269)			Male (n=22,972)
Symptom	Age group (years)	Positive (n,%)	Negative (n,%)	RD (95% CI)	Positive (n,%)	Negative (n,%)	RD (95% CI)
Abdominal pain	15-19	178 (22.6 %)	19 (27.9 %)	-4.7 (-16.6, 6.4)	25 (7.5 %)	3 (10.3 %)	-2.8 (-15.2, 7.3)
	20-29	518 (18.9 %)	101 (24.2 %)	-5.4 (-9.9, -0.9)	86 (8.3 %)	10 (7.3 %)	1.1 (-4.0, 6.1)
	30-39	618 (16.8 %)	120 (20.5 %)	-3.3 (-6.7, -0.0)	135 (8 %)	29 (14.1 %)	-6.5 (-11.9, -1.2)
	40-49	996 (15.6 %)	198 (18.1 %)	-1.8 (-4.2, 0.6)	215 (6.4 %)	57 (11.9 %)	-5.6 (-8.6, -2.4)
	50-59	1016 (14.1 %)	320 (15.6 %)	-0.9 (-2.7, 0.8)	335 (7 %)	118 (13.1 %)	-5.8 (-8.4, -3.5)
	60-69	611 (11 %)	265 (13.6 %)	-2.1 (-3.8, -0.4)	300 (6.7 %)	125 (13.7 %)	-6.4 (-8.6, -4.4)
	70+	305 (8.1 %)	120 (12.6 %)	-3.9 (-6.1, -1.9)	197 (4.8 %)	60 (10.9 %)	-5.6 (-8.2, -3.2)
Chest pain	15-19	140 (17.8 %)	18 (26.5 %)	-8.1 (-18.5, 1.9)	33 (9.9 %)	6 (20.7 %)	-11.5 (-28.2, 2.6)
	20-29	553 (20.2 %)	48 (11.5 %)	9.2 (5.5, 12.8)	117 (11.3 %)	13 (9.5 %)	1.8 (-4.2, 7.2)
	30-39	753 (20.4 %)	79 (13.5 %)	7.1 (4.0, 9.9)	218 (12.9 %)	24 (11.7 %)	1.1 (-3.5, 5.9)
	40-49	1466 (23 %)	177 (16.2 %)	7.7 (5.2, 10.1)	444 (13.2 %)	70 (14.6 %)	-1.1 (-5.0, 2.2)
	50-59	1347 (18.6 %)	297 (14.5 %)	4.7 (3.0, 6.6)	610 (12.8 %)	137 (15.2 %)	-2.0 (-4.4, 0.5)
	60-69	809 (14.5 %)	225 (11.5 %)	3.2 (1.7, 4.9)	518 (11.6 %)	127 (13.9 %)	-1.9 (-4.2, 0.4)
	70+	346 (9.2 %)	105 (11 %)	-1.4 (-3.5, 0.6)	312 (7.6 %)	71 (12.9 %)	-4.8 (-7.6, -2.3)
Chills	15-19	316 (40.2 %)	23 (33.8 %)	5.0 (-8.1, 16.1)	71 (21.4 %)	4 (13.8 %)	5.2 (-9.5, 17.1)
	20-29	1040 (38 %)	125 (30 %)	7.8 (2.8, 12.0)	305 (29.5 %)	29 (21.2 %)	7.2 (-0.2, 15.0)
	30-39	1611 (43.7 %)	171 (29.2 %)	14.0 (10.2, 17.9)	562 (33.2 %)	70 (34 %)	-2.4 (-9.6, 4.4)
	40-49	2519 (39.6 %)	315 (28.8 %)	11.1 (8.2, 14.2)	892 (26.6 %)	142 (29.6 %)	-2.8 (-7.4, 1.8)
	50-59	2733 (37.8 %)	563 (27.4 %)	10.9 (8.7, 13.1)	1298 (27.2 %)	268 (29.6 %)	-2.2 (-5.4, 1.0)
	60-69	1756 (31.6 %)	471 (24.2 %)	8.0 (5.7, 10.3)	1037 (23.2 %)	233 (25.5 %)	-2.0 (-5.2, 1.1)
	70+	827 (21.9 %)	211 (22.2 %)	-0.1 (-3.2, 3.0)	696 (17 %)	112 (20.4 %)	-3.3 (-6.7, 0.3)
Cough	15-19	584 (74.3 %)	55 (80.9 %)	-6.7 (-15.7, 3.6)	189 (56.9 %)	17 (58.6 %)	-0.2 (-18.5, 19.1)
	20-29	1977 (72.2 %)	279 (66.9 %)	5.1 (0.5, 9.6)	670 (64.9 %)	93 (67.9 %)	-2.9 (-10.7, 5.4)
	30-39	2659 (72.1 %)	369 (63 %)	9.5 (5.2, 13.9)	1107 (65.3 %)	129 (62.6 %)	2.9 (-4.1, 10.2)
	40-49	4476 (70.3 %)	637 (58.3 %)	12.1 (9.1, 15.4)	2102 (62.7 %)	296 (61.8 %)	1.2 (-3.2, 6.0)
	50-59	4906 (67.8 %)	1202 (58.5 %)	9.8 (7.3, 12.2)	3063 (64.2 %)	552 (61.1 %)	3.7 (0.2, 6.9)
	60-69	3791 (68.2 %)	1253 (64.3 %)	4.4 (1.9, 7.2)	2908 (65 %)	644 (70.4 %)	-4.8 (-8.2, -1.5)
	70+	2428 (64.3 %)	629 (66.1 %)	-1.3 (-4.7, 1.9)	2553 (62.4 %)	361 (65.8 %)	-3.0 (-7.4, 1.2)
Diarrhoea	15-19	81 (10.3 %)	11 (16.2 %)	-5.4 (-14.6, 3.3)	19 (5.7 %)	4 (13.8 %)	-8.5 (-23.0, 3.7)
	20-29	465 (17 %)	76 (18.2 %)	-0.9 (-5.1, 3.2)	112 (10.8 %)	18 (13.1 %)	-2.5 (-9.4, 3.5)
	30-39	629 (17.1 %)	98 (16.7 %)	0.9 (-2.2, 4.0)	210 (12.4 %)	30 (14.6 %)	-2.3 (-7.9, 2.8)
	40-49	958 (15 %)	160 (14.6 %)	1.1 (-1.1, 3.5)	335 (10 %)	64 (13.4 %)	-3.0 (-6.5, 0.4)
	50-59	1103 (15.3 %)	309 (15 %)	0.9 (-0.8, 2.6)	432 (9.1 %)	139 (15.4 %)	-5.9 (-8.5, -3.6)
	60-69	678 (12.2 %)	258 (13.2 %)	-0.6 (-2.2, 1.2)	375 (8.4 %)	111 (12.1 %)	-3.4 (-5.6, -1.2)
	70+	385 (10.2 %)	124 (13 %)	-2.3 (-4.5, -0.1)	271 (6.6 %)	55 (10 %)	-3.0 (-5.4, -0.6)
Dizziness	15-19	349 (44.4 %)	28 (41.2 %)	2.9 (-10.5, 15.6)	89 (26.8 %)	12 (41.4 %)	-16.4 (-36.4, 3.6)
	20-29	1054 (38.5 %)	146 (35 %)	3.4 (-1.4, 8.5)	237 (22.9 %)	36 (26.3 %)	-3.9 (-11.7, 4.0)
	30-39	1385 (37.6 %)	151 (25.8 %)	12.6 (8.8, 16.4)	351 (20.7 %)	40 (19.4 %)	1.1 (-4.9, 7.2)
	40-49	2121 (33.3 %)	297 (27.2 %)	7.0 (4.3, 10.0)	588 (17.5 %)	99 (20.7 %)	-3.0 (-6.8, 0.9)
	50-59	2037 (28.2 %)	495 (24.1 %)	4.8 (2.6, 7.0)	803 (16.8 %)	173 (19.1 %)	-1.9 (-4.8, 0.7)
	60-69	1330 (23.9 %)	402 (20.6 %)	3.9 (1.8, 5.8)	698 (15.6 %)	177 (19.3 %)	-3.5 (-6.4, -0.8)
	70+	754 (20 %)	197 (20.7 %)	-0.1 (-2.7, 2.6)	609 (14.9 %)	106 (19.3 %)	-4.2 (-7.8, -1.0)
Dysgeusia	15-19	148 (18.8 %)	9 (13.2 %)	4.7 (-3.6, 12.7)	45 (13.6 %)	2 (6.9 %)	5.6 (-5.7, 13.5)
	20-29	634 (23.1 %)	39 (9.4 %)	13.5 (10.2, 16.8)	156 (15.1 %)	6 (4.4 %)	10.1 (5.8, 14.1)
	30-39	1184 (32.1 %)	54 (9.2 %)	21.4 (18.5, 24.1)	362 (21.4 %)	21 (10.2 %)	10.3 (5.8, 14.3)
	40-49	1992 (31.3 %)	107 (9.8 %)	22.3 (20.1, 24.3)	625 (18.6 %)	47 (9.8 %)	9.6 (6.4, 12.7)
	50-59	2006 (27.7 %)	229 (11.1 %)	17.4 (15.6, 19.1)	864 (18.1 %)	88 (9.7 %)	9.0 (6.7, 11.2)
	60-69	1228 (22.1 %)	183 (9.4 %)	13.2 (11.4, 15.1)	683 (15.3 %)	98 (10.7 %)	5.0 (2.6, 7.2)
	70+	588 (15.6 %)	97 (10.2 %)	5.7 (3.5, 7.9)	491 (12 %)	48 (8.7 %)	3.4 (0.8, 5.9)
Dysosmia	15-19	176 (22.4 %)	10 (14.7 %)	6.1 (-3.4, 14.0)	55 (16.6 %)	3 (10.3 %)	5.2 (-7.4, 15.0)
	20-29	633 (23.1 %)	50 (12 %)	10.8 (7.3, 14.1)	185 (17.9 %)	8 (5.8 %)	11.3 (6.3, 15.8)
	30-39	1157 (31.4 %)	67 (11.4 %)	18.6 (15.7, 21.5)	375 (22.1 %)	17 (8.3 %)	13.1 (8.9, 17.0)
	40-49	1844 (29 %)	105 (9.6 %)	20.2 (18.1, 22.3)	576 (17.2 %)	42 (8.8 %)	9.2 (6.3, 12.3)
	50-59	1766 (24.4 %)	191 (9.3 %)	16.0 (14.5, 17.8)	801 (16.8 %)	96 (10.6 %)	6.8 (4.2, 9.1)
	60-69	1064 (19.1 %)	148 (7.6 %)	12.1 (10.7, 13.8)	658 (14.7 %)	85 (9.3 %)	5.9 (3.7, 7.8)
	70+	492 (13 %)	81 (8.5 %)	4.8 (2.7, 6.8)	418 (10.2 %)	45 (8.2 %)	2.1 (-0.7, 4.6)
Dyspnea	15-19	175 (22.3 %)	13 (19.1 %)	5.3 (-5.3, 16.0)	38 (11.4 %)	4 (13.8 %)	-2.0 (-17.2, 12.5)
	20-29	732 (26.7 %)	72 (17.3 %)	11.4 (7.2, 15.7)	169 (16.4 %)	9 (6.6 %)	12.0 (6.1, 17.6)
	30-39	1087 (29.5 %)	86 (14.7 %)	16.7 (13.3, 20.2)	323 (19.1 %)	27 (13.1 %)	7.3 (1.2, 12.7)
	40-49	2164 (34 %)	231 (21.1 %)	14.4 (11.7, 17.1)	698 (20.8 %)	81 (16.9 %)	5.1 (1.2, 9.1)
	50-59	2336 (32.3 %)	456 (22.2 %)	11.2 (9.1, 13.5)	1147 (24 %)	204 (22.6 %)	2.6 (-0.4, 5.5)
	60-69	1460 (26.3 %)	417 (21.4 %)	5.6 (3.6, 7.4)	900 (20.1 %)	218 (23.8 %)	-2.6 (-5.4, 0.2)
	70+	709 (18.8 %)	220 (23.1 %)	-3.3 (-5.9, -0.6)	646 (15.8 %)	110 (20 %)	-3.8 (-7.0, -0.6)
Fatigue/exhaustion	15-19	666 (84.7 %)	61 (89.7 %)	-8.6 (-13.9, -2.8)	211 (63.6 %)	21 (72.4 %)	-9.6 (-26.5, 9.5)
	20-29	2303 (84.1 %)	340 (81.5 %)	2.8 (-1.2, 6.6)	710 (68.7 %)	112 (81.8 %)	-11.4 (-18.1, -4.3)
	30-39	3203 (86.9 %)	470 (80.2 %)	7.3 (4.1, 10.9)	1238 (73.1 %)	151 (73.3 %)	0.1 (-6.2, 6.6)
	40-49	5408 (84.9 %)	869 (79.5 %)	5.7 (3.1, 8.4)	2392 (71.3 %)	357 (74.5 %)	-2.5 (-6.5, 1.6)
	50-59	5742 (79.4 %)	1484 (72.2 %)	7.4 (5.2, 9.3)	3296 (69.1 %)	646 (71.5 %)	-2.5 (-5.4, 0.8)
	60-69	4110 (73.9 %)	1309 (67.2 %)	7.1 (4.5, 9.6)	2838 (63.4 %)	621 (67.9 %)	-4.2 (-7.5, -0.8)
	70+	2403 (63.6 %)	582 (61.2 %)	3.3 (-0.2, 6.8)	2198 (53.7 %)	316 (57.6 %)	-3.5 (-8.3, 1.0)
Fever	15-19	352 (44.8 %)	29 (42.6 %)	1.3 (-11.0, 13.4)	110 (33.1 %)	5 (17.2 %)	12.6 (-5.0, 25.6)
	20-29	1315 (48 %)	163 (39.1 %)	9.0 (3.7, 13.9)	432 (41.8 %)	50 (36.5 %)	3.3 (-5.4, 13.1)
	30-39	1920 (52.1 %)	197 (33.6 %)	18.6 (14.4, 22.7)	818 (48.3 %)	82 (39.8 %)	6.4 (-0.7, 13.1)
	40-49	3193 (50.1 %)	410 (37.5 %)	13.2 (9.9, 16.4)	1416 (42.2 %)	172 (35.9 %)	5.6 (0.6, 10.4)
	50-59	3498 (48.4 %)	712 (34.7 %)	14.4 (11.9, 16.9)	1998 (41.9 %)	340 (37.6 %)	4.2 (0.9, 7.8)
	60-69	2377 (42.7 %)	621 (31.9 %)	11.9 (9.3, 14.5)	1646 (36.8 %)	313 (34.2 %)	2.4 (-1.0, 5.9)
	70+	1182 (31.3 %)	275 (28.9 %)	2.9 (-0.6, 6.3)	1043 (25.5 %)	137 (25 %)	0.5 (-3.6, 4.7)
Headache	15-19	651 (82.8 %)	55 (80.9 %)	1.9 (-7.2, 11.1)	195 (58.7 %)	23 (79.3 %)	-19.8 (-34.4, -3.7)
	20-29	2165 (79 %)	341 (81.8 %)	-2.1 (-6.2, 1.4)	631 (61.1 %)	96 (70.1 %)	-10.5 (-18.3, -2.4)
	30-39	2920 (79.2 %)	443 (75.6 %)	3.9 (0.2, 7.8)	1104 (65.2 %)	154 (74.8 %)	-9.3 (-15.4, -2.9)
	40-49	4993 (78.4 %)	884 (80.9 %)	-2.2 (-4.7, 0.4)	2146 (64 %)	351 (73.3 %)	-9.1 (-13.2, -5.0)
	50-59	5234 (72.4 %)	1530 (74.5 %)	-2.1 (-4.3, -0.1)	2800 (58.7 %)	622 (68.8 %)	-9.5 (-12.7, -6.4)
	60-69	3575 (64.3 %)	1294 (66.4 %)	-2.0 (-4.5, 0.3)	2286 (51.1 %)	547 (59.8 %)	-8.5 (-12.2, -5.0)
	70+	1844 (48.8 %)	510 (53.6 %)	-4.5 (-8.1, -1.0)	1440 (35.2 %)	256 (46.6 %)	-11.4 (-15.5, -7.0)
Hot flushes/sweat	15-19	362 (46.1 %)	30 (44.1 %)	-1.2 (-13.9, 11.7)	88 (26.5 %)	6 (20.7 %)	5.1 (-10.8, 19.2)
	20-29	1257 (45.9 %)	169 (40.5 %)	5.1 (-0.1, 10.1)	324 (31.4 %)	47 (34.3 %)	-4.3 (-14.0, 4.5)
	30-39	1656 (44.9 %)	194 (33.1 %)	11.6 (7.4, 15.7)	573 (33.8 %)	68 (33 %)	0.1 (-6.7, 6.8)
	40-49	2709 (42.5 %)	371 (33.9 %)	9.3 (6.1, 12.2)	963 (28.7 %)	162 (33.8 %)	-4.7 (-9.5, 0.1)
	50-59	3402 (47 %)	920 (44.8 %)	3.0 (0.6, 5.3)	1380 (28.9 %)	294 (32.5 %)	-3.0 (-6.4, 0.3)
	60-69	1975 (35.5 %)	640 (32.8 %)	3.4 (0.7, 5.9)	1072 (24 %)	262 (28.6 %)	-4.3 (-7.4, -0.9)
	70+	791 (20.9 %)	244 (25.7 %)	-4.3 (-7.5, -1.3)	609 (14.9 %)	118 (21.5 %)	-6.7 (-10.4, -3.0)
Muscle/joint pain	15-19	342 (43.5 %)	28 (41.2 %)	-0.1 (-13.4, 13.1)	95 (28.6 %)	7 (24.1 %)	5.3 (-10.6, 20.0)
	20-29	1453 (53 %)	178 (42.7 %)	10.3 (5.2, 15.5)	404 (39.1 %)	44 (32.1 %)	6.9 (-1.9, 14.9)
	30-39	2295 (62.3 %)	290 (49.5 %)	13.4 (9.2, 17.8)	792 (46.8 %)	100 (48.5 %)	-2.6 (-10.6, 4.5)
	40-49	3836 (60.2 %)	563 (51.5 %)	9.0 (5.5, 12.4)	1522 (45.4 %)	211 (44.1 %)	1.5 (-3.2, 6.3)
	50-59	4043 (55.9 %)	992 (48.3 %)	8.0 (5.6, 10.7)	2054 (43.1 %)	436 (48.2 %)	-4.6 (-8.2, -1.1)
	60-69	2626 (47.2 %)	870 (44.6 %)	3.4 (0.7, 5.8)	1718 (38.4 %)	400 (43.7 %)	-5.2 (-8.8, -1.7)
	70+	1295 (34.3 %)	364 (38.3 %)	-3.8 (-7.5, -0.4)	1169 (28.6 %)	188 (34.2 %)	-5.7 (-10.2, -1.5)
Nausea	15-19	181 (23 %)	17 (25 %)	-1.4 (-11.9, 8.6)	29 (8.7 %)	7 (24.1 %)	-16.0 (-32.5, -1.5)
	20-29	563 (20.5 %)	97 (23.3 %)	-2.5 (-6.9, 1.7)	103 (10 %)	8 (5.8 %)	4.3 (-0.7, 9.0)
	30-39	726 (19.7 %)	120 (20.5 %)	-0.5 (-3.8, 3.1)	142 (8.4 %)	20 (9.7 %)	-1.5 (-6.1, 2.7)
	40-49	1074 (16.9 %)	188 (17.2 %)	0.1 (-2.3, 2.6)	193 (5.8 %)	59 (12.3 %)	-6.7 (-9.9, -3.6)
	50-59	1111 (15.4 %)	341 (16.6 %)	-0.7 (-2.5, 1.2)	254 (5.3 %)	87 (9.6 %)	-4.2 (-6.3, -2.2)
	60-69	721 (13 %)	287 (14.7 %)	-1.3 (-3.1, 0.5)	227 (5.1 %)	82 (9 %)	-3.5 (-5.5, -1.7)
	70+	327 (8.7 %)	124 (13 %)	-3.8 (-6.0, -1.4)	140 (3.4 %)	45 (8.2 %)	-4.3 (-6.6, -2.3)
Red runny eyes	15-19	130 (16.5 %)	14 (20.6 %)	-4.8 (-16.3, 5.8)	42 (12.7 %)	2 (6.9 %)	6.1 (-4.2, 14.8)
	20-29	405 (14.8 %)	40 (9.6 %)	5.8 (2.5, 9.0)	91 (8.8 %)	10 (7.3 %)	1.7 (-2.9, 6.2)
	30-39	526 (14.3 %)	67 (11.4 %)	3.4 (0.3, 6.0)	144 (8.5 %)	18 (8.7 %)	-0.2 (-4.6, 3.6)
	40-49	1032 (16.2 %)	152 (13.9 %)	2.8 (0.6, 5.0)	337 (10 %)	62 (12.9 %)	-2.7 (-6.0, 0.4)
	50-59	1161 (16.1 %)	304 (14.8 %)	1.7 (-0.0, 3.4)	499 (10.5 %)	137 (15.2 %)	-4.4 (-7.0, -1.9)
	60-69	858 (15.4 %)	315 (16.2 %)	-0.3 (-2.3, 1.5)	493 (11 %)	136 (14.9 %)	-3.7 (-6.3, -1.1)
	70+	477 (12.6 %)	136 (14.3 %)	-1.5 (-3.8, 0.9)	400 (9.8 %)	72 (13.1 %)	-3.4 (-6.3, -0.4)
Reduced appetite	15-19	302 (38.4 %)	34 (50 %)	-12.2 (-24.6, -0.3)	87 (26.2 %)	10 (34.5 %)	-7.4 (-25.4, 9.2)
	20-29	945 (34.5 %)	130 (31.2 %)	3.9 (-0.9, 8.7)	200 (19.4 %)	35 (25.5 %)	-6.6 (-15.0, 1.0)
	30-39	1271 (34.5 %)	134 (22.9 %)	11.4 (7.9, 15.0)	331 (19.5 %)	38 (18.4 %)	0.8 (-4.6, 6.4)
	40-49	1924 (30.2 %)	257 (23.5 %)	7.5 (4.6, 10.2)	445 (13.3 %)	65 (13.6 %)	0.0 (-3.7, 3.4)
	50-59	1957 (27.1 %)	484 (23.6 %)	4.2 (2.2, 6.5)	665 (13.9 %)	149 (16.5 %)	-2.4 (-5.1, 0.4)
	60-69	1422 (25.6 %)	422 (21.7 %)	4.5 (2.3, 6.6)	626 (14 %)	171 (18.7 %)	-4.2 (-6.9, -1.6)
	70+	943 (25 %)	250 (26.3 %)	-0.7 (-3.8, 2.3)	664 (16.2 %)	102 (18.6 %)	-2.4 (-5.9, 0.8)
Reduced strength legs/arms	15-19	261 (33.2 %)	11 (16.2 %)	16.0 (7.2, 25.7)	69 (20.8 %)	6 (20.7 %)	-0.6 (-16.9, 14.0)
	20-29	772 (28.2 %)	68 (16.3 %)	12.8 (8.7, 17.1)	242 (23.4 %)	29 (21.2 %)	2.1 (-5.8, 10.1)
	30-39	1051 (28.5 %)	85 (14.5 %)	14.7 (11.6, 17.6)	408 (24.1 %)	39 (18.9 %)	5.2 (-0.9, 10.8)
	40-49	2153 (33.8 %)	232 (21.2 %)	14.1 (11.3, 16.9)	802 (23.9 %)	99 (20.7 %)	3.9 (0.0, 7.7)
	50-59	2403 (33.2 %)	450 (21.9 %)	12.6 (10.6, 14.8)	1260 (26.4 %)	217 (24 %)	3.4 (0.3, 6.3)
	60-69	1574 (28.3 %)	367 (18.8 %)	10.4 (8.2, 12.3)	1176 (26.3 %)	247 (27 %)	-0.1 (-3.2, 3.1)
	70+	901 (23.8 %)	190 (20 %)	4.3 (1.5, 7.1)	916 (22.4 %)	143 (26 %)	-3.5 (-7.3, 0.3)
Runny nose	15-19	599 (76.2 %)	55 (80.9 %)	-4.0 (-13.2, 5.2)	209 (63 %)	20 (69 %)	-6.7 (-24.0, 10.0)
	20-29	2090 (76.3 %)	311 (74.6 %)	2.0 (-2.4, 6.5)	707 (68.4 %)	94 (68.6 %)	0.3 (-7.2, 9.3)
	30-39	2785 (75.6 %)	430 (73.4 %)	2.6 (-0.9, 6.3)	1122 (66.2 %)	149 (72.3 %)	-4.9 (-11.3, 1.8)
	40-49	4700 (73.8 %)	721 (66 %)	7.8 (4.8, 10.9)	2129 (63.5 %)	346 (72.2 %)	-8.5 (-12.7, -3.9)
	50-59	5071 (70.1 %)	1296 (63.1 %)	7.1 (4.6, 9.3)	2863 (60 %)	603 (66.7 %)	-6.6 (-10.1, -3.4)
	60-69	3727 (67 %)	1254 (64.3 %)	2.8 (0.4, 5.2)	2723 (60.8 %)	649 (70.9 %)	-10.0 (-13.2, -6.7)
	70+	2319 (61.4 %)	599 (63 %)	-1.5 (-5.1, 2.0)	2410 (58.9 %)	359 (65.4 %)	-6.0 (-10.3, -1.6)
Sleeping legs/arms	15-19	121 (15.4 %)	18 (26.5 %)	-11.2 (-23.1, -0.2)	29 (8.7 %)	4 (13.8 %)	-7.1 (-23.6, 7.1)
	20-29	304 (11.1 %)	44 (10.6 %)	1.0 (-2.5, 4.2)	80 (7.7 %)	13 (9.5 %)	-1.8 (-7.8, 3.7)
	30-39	542 (14.7 %)	68 (11.6 %)	3.6 (0.6, 6.4)	168 (9.9 %)	19 (9.2 %)	0.6 (-3.9, 5.0)
	40-49	913 (14.3 %)	173 (15.8 %)	-0.7 (-3.1, 1.6)	351 (10.5 %)	64 (13.4 %)	-2.5 (-6.0, 1.0)
	50-59	1062 (14.7 %)	293 (14.3 %)	1.3 (-0.6, 3.0)	532 (11.2 %)	136 (15 %)	-3.4 (-6.1, -1.0)
	60-69	669 (12 %)	250 (12.8 %)	-0.3 (-2.0, 1.4)	522 (11.7 %)	149 (16.3 %)	-4.0 (-6.5, -1.5)
	70+	429 (11.4 %)	127 (13.4 %)	-1.5 (-3.7, 0.6)	488 (11.9 %)	78 (14.2 %)	-2.1 (-4.9, 0.6)
Sore throat	15-19	496 (63.1 %)	49 (72.1 %)	-8.5 (-19.0, 2.8)	156 (47 %)	18 (62.1 %)	-14.3 (-32.4, 5.2)
	20-29	1732 (63.2 %)	300 (71.9 %)	-7.9 (-12.7, -2.9)	495 (47.9 %)	87 (63.5 %)	-15.3 (-23.2, -7.0)
	30-39	2343 (63.6 %)	424 (72.4 %)	-8.2 (-12.1, -4.4)	816 (48.2 %)	126 (61.2 %)	-12.8 (-19.1, -5.4)
	40-49	4010 (63 %)	723 (66.1 %)	-2.9 (-6.1, -0.0)	1495 (44.6 %)	271 (56.6 %)	-11.7 (-16.4, -6.5)
	50-59	4314 (59.7 %)	1340 (65.2 %)	-5.5 (-7.6, -3.1)	2011 (42.2 %)	464 (51.3 %)	-9.0 (-12.7, -5.4)
	60-69	2939 (52.9 %)	1198 (61.5 %)	-8.3 (-10.6, -5.7)	1719 (38.4 %)	497 (54.3 %)	-15.6 (-19.1, -12.1)
	70+	1633 (43.2 %)	522 (54.9 %)	-11.6 (-15.1, -8.1)	1342 (32.8 %)	221 (40.3 %)	-7.4 (-12.1, -3.3)
